# Supplementary material for: The Amino Acid-mTORC1 Pathway Mediates APEC TW-XM-Induced Inflammation in bEnd.3 Cells
Source: Int J Mol Sci. 2021 Aug 26;22(17):9245. doi: 10.3390/ijms22179245 (PMC8431488; doi:10.3390/ijms22179245)
Supplement: Supplementary file 1 [file ijms-22-09245-s001.zip]

Archive with 1 entries (1 files):
- ijms-1318476 supplementary.pdf
